# Supplementary material for: Impact of UGT1A1 Polymorphisms on Febrile Neutropenia in Pancreatic Cancer Patients Receiving FOLFIRINOX: A Single-Center Cohort Study
Source: Cancers (Basel). 2022 Feb 28;14(5):1244. doi: 10.3390/cancers14051244 (PMC8909027; doi:10.3390/cancers14051244)
Supplement: Supplementary file 1 [file cancers-14-01244-s001.zip]

Archive with 1 entries (1 files):
- cancers-1613861-supplementary.pdf
